# Supplementary material for: Disgust and Self-Disgust in Eating Disorders: A Systematic Review and Meta-Analysis
Source: Nutrients. 2022 Apr 21;14(9):1728. doi: 10.3390/nu14091728 (PMC9102838; doi:10.3390/nu14091728)
Supplement: Supplementary file 1 [file nutrients-14-01728-s001.zip]

Archive with 1 entries (1 files):
- nutrients-1677389-supplementary.pdf
